# Supplementary material for: Associations Between Walking in the Third Trimester of Pregnancy and Maternal Mental Health During the COVID-19 Pandemic
Source: Int J Environ Res Public Health. 2025 Oct 8;22(10):1538. doi: 10.3390/ijerph22101538 (PMC12563144; doi:10.3390/ijerph22101538)
Supplement: Supplementary file 1 [file ijerph-22-01538-s001.zip]

Archive with 1 entries (1 files):
- ijerph-3819827-supplementary.pdf
